# Supplementary material for: Association of serum adiponectin and myostatin levels with skeletal muscle in patients with obesity: A cross-sectional study
Source: PLoS One. 2021 Jan 19;16(1):e0245678. doi: 10.1371/journal.pone.0245678 (PMC7815124; doi:10.1371/journal.pone.0245678)
Supplement: S1 Data — (XLSX) [file pone.0245678.s001.xlsx]

## Sheet: data
No	age	sex	height	BW	BMI	OB	HT	HL	DM	CVD	CVA	postMP	smoking	alcohol	exercise	HT drug	HL drug	insulin	OHA	BW	%BF	BF	SFA	VFA	%SMM	SMM	DXA ALM	%ALM	SMI	AT VO2	Peak VO2	ave HG	LS	%LS	ave baPWV	SBP	DBP	HR	RHI	TC	HDL	LDL	TG	GLU	HbA1cNGSP	IRI	HOMA-IR	eGFR	CRP
1	28	2	148.5	161.1	73.0538	1	0	0	0	1	0	0	0	0	0	1	0	0	0	156.3	57.8	90.4			23.5445	36.8				8.6	11.6	16.1				127	80	66		204	33	150	105	99	6	20.3	4.96222	88	0.95
2	48	2	161.4	80	30.9	1	0	1	0	0	0	0	0	0	0	0	1	0	0	80	40.9	32.7	345.96	190.54	32.125	25.7	18.768	23.46	7.20462	10.1	18.5	29.5	122.5	1.53	1246.5	122	70	67	1.32	153.2	45	92	81	93	5.8	10.5	2.41111	97	0.145
3	50	2	157.1	87.2	35.3317	1	1	1	1	0	0	0	0	1	1	1	0	0	1	87.6			389.48	187.95			17.828	20.3516	6.31661	9.8	18.6		102	1.15	1388	134	83	96		183.6	59	107	88	103	5.8	15.1	3.84025	104	0.095
4	33	2	150	112	49.8	1	1	0	0	0	0	0	0	0	0	0	0	0	0	111.2	54.1	60.1	809.38	215.02	25.3597	28.2	22.221	19.9829	9.876	9.7	14	17.95	153.4	1.37	1453	177	102	79	1.34	185.2	34	115	181	109	5.9	21.8	5.86716	107	1.791
5	38	2	166.6	83.8	30.1	1	0	0	0	0	0	0	0	0	0	0	0	0	0	83.8	41.1	34.4	382.74	134.39	32.3389	27.1	19.454	23.2148	7.00905	10.9	20.9	29.2	156.85	1.845	1250	116	64	54	1.71	223.8	43	147	169	96	6.3	14.5	3.43704	97	0.363
6	59	2	161.1	93.3	36.8	1	1	0	0	0	0	1	0	1	1	0	0	0	0	93.3	49.2	45.9	323.44	212.06	27.4384	25.6	18.817	20.1683	7.25036	13.8	21.4	24.5	121.95	1.3	1187.5	159	94	75	1.89	183.4	53	116	72	95	6.2	10.3	2.41605	99	0.465
7	58	2	159.6	83.8	32.9	1	1	1	0	0	0	1	0	1	0	1	1	0	0	83.8	44.3	37.1	327.57	296.86	30.5489	25.6	20.201	24.1062	7.93062	18.1	25.2	23.85	111.85	1.315	1194.5	138	78	58	4.33	253	59	161	165	114	6	29.3	8.24741	84	0.087
8	32	1	173.1	116.8	38.7	1	0	1	0	0	0		0	1	1	0	1	0	0	115.9	40.8	47.3	532.93	162.09	33.736	39.1	28.096	24.2416	9.37671	11.1	15.3	35.35	162.05	1.395	1209	136	84	88	3.12	193.6	39	114	203	92	6.3	18.4	4.17975	97	0.485
9	53	1	172.4	109	36.6735	1	0	0	0	0	0		0	0	0	0	0	0	0	107.5	39.1	42	354.09	261.4	36.093	38.8	29.092	27.0623	9.77677	12.2	16.1		155.7	1.44	1340	132	87	81	1.88	243	37	161	225	97	6.3	19.8	4.74222	58	0.119
10	34	1	174.3	88	28.5	1	1	1	0	0	0		0	0	0	1	1	0	0	88	33.7	29.7	277.11	163.27	36.9318	32.5	23.083	26.2307	7.59797	11.3	25.8		176.25	1.98	1111	128	88	93	1.41	150.2	43	77	151	77	5.6	10	1.90123	24	0.041
11	42	1	173	119.8	39.8	1	1	0	0	0	0		0	0	0	1	0	0	0	119.8	40.6	48.6	534.52	243.89	33.6394	40.3	27.157	22.6686	9.07381	11.8	23.1	42.65			1336	158	105	73	2.28	171.4	34	126	57	97	5.6	31.7	7.59235	102	1.157
12	46	2	169	93	32.5619	1	0	0	0	0	0	0	0	1	0	0	0	0	0	92.7	37.4	34.6	378.66	172.75	34.6278	32.1	23.607	25.466	8.26547	8.9	10.1	18.15			1222.5	166	92	62	2.37	221.6	44	147	153	97	5.7	39	9.34074	81	0.097
13	75	2	145	87.6	32.2	1	0	1	0	0	0	1	0	0	1	0	1	0	0	67.6	46.1	31.2	299.7	287.52	28.8462	19.5	15.61	23.0917	7.42449	13.3	20.2	23.15	89.9	1.32	1583.5	136	78	70	1.56	178	55	102	105	97	5.8	8.8	2.10765	54	0.09
14	26	1	173.9	89.6	29.8	1	0	0	0	0	0		0	0	0	0	0	0	0	89.6	32.5	29.2	318.73	150.6	38.058	34.1	25.476	28.433	8.42427	20.3	33.3	37.3	144.1	1.605	1327	130	72	64	2.6	119.6	52	57	53	81	4.9	6.7	1.34	90	0.092
15	62	1	167.2	102	36.7	1	1	1	1	1	0		1	0	1	1	1	0	0	102	46.8	47.6	430.46	257.16	29.3137	29.9	23.789	23.3225	8.50949	11.4	17.2		96.75	0.95	1759	162	101	79	1.6	129.6	27	87	78	192	9.5	21.1	10.003	121	0.33
16	63	2	155.4	93.2	38.5935	1	1	0	0	0	0	1	0	0	0	0	0	0	0	92.4	52.7	48.7	567.15	207.12	25.4329	23.5	20.672	22.3723	8.56013	12.4	17.6	23.55	89.05	0.955	1436	179	108	61	2.1	233.4	45	157	157	103	5.6	13.3	3.38247	74	0.072
17	49	2	155.2	74.8	31.1	1	0	1	0	0	0	1	0	0	1	0	1	0	0	74.8	45.1	33.8	403.09	157.86	29.9465	22.4	16.024	21.4225	6.65254	11.4	20.4	29.15	122.7	1.635	1523.5	176	102	62	1.53	188.4	52	114	112	94	5.9	9.4	2.18173	92	0.175
18	53	2	157.8	111.8	44.8981	1	0	0	0	0	0	0	0	0	0	0	0	0	0	108.9	51.4	56	515.09	329.55	26.6299	29	19.368	17.7851	7.77805	10.6	14.4	13.5	126.35	1.16	1345	130	67	76	1.76	163.8	58	85	104	128	6.4	13	4.10864	69	0.449
19	76	1	171.2	96.1	32.6	1	1	1	1	0	0		0	1	1	1	1	0	0	95.1	38.9	37.4	257.85	287.47	33.6488	32	24.934	26.2187	8.50716	8.9	13	29.95	109.35	1.14	1211.5	143	73	65	1.47	182	48	85	245	136	6.4	8.7	2.92148	57	0.043
20	18	2	153	77.8	33.8	1	1	0	0	0	0	0	0	0	0	0	0	0	0	77.8	46.8	36.3	316.47	59.63	28.7918	22.4	16.093	20.6851	6.87471	12.9	21.7		100.25	1.285	1149	127	60	56	2.36	163	47	101	75	87	5.1	11	2.36296	123	0.038
21	38	2	158.8	82.7	32.6	1	0	0	0	0	0	0	0	1	0	0	0	0	0	82.7	39.8	32.9	330.04	170.78	33.7364	27.9	19.722	23.8476	7.82078	12.5	24.3	33.65	134.3	1.635	1332	114	70	89	1.45	119.2	40	69	51	86	5.5	9	1.91111	69	0.669
22	35	2	160.1	86.7	34.6	1	0	0	0	0	0	0	1	1	0	0	0	0	0	88.7	45.8	40.6	433.23	140.29	29.876	26.5	18.74	21.1274	7.31117	10.2	17	26.85	157.35	1.765	957	118	70	71	2.04	132	29	68	175	94	5.5	11.9	2.76198	90	0.327
23	50	1	161.8	108.8	41.9	1	0	1	0	0	0		0	1	0	0	1	0	0	108.8	48.9	53.2	652.94	232.07	28.2169	30.7	22.815	20.9697	8.71492	8.2	10.1				2143.5	186	127	97	2.04	199.6	44	109	233	100	5.6	23.6	5.82716	74	0.053
24	75	1	177	97.2	31	1	1	1	0	0	0		0	0	0	1	1	0	0	97.2	31.9	31	252.55	211.36	37.5514	36.5	27.176	27.9588	8.67439	10.5	16.9	31.3	133.3	1.36	1449	131	80	67	1.89	136.8	63	63	54	104	6.6	4.3	1.1042	55	0.063
25	27	1	165.3	98.6	36.2	1	1	0	0	0	0		0	1	0	1	0	0	0	98.6	44.3	43.7	430.38	237.58	31.5416	31.1	21.717	22.0254	7.94793	10.6	18.1	24.8	154.2	1.555	1276.5	141	83	76		192.8	38	127	139	91	6.1	29.7	6.67333	108	0.261
26	65	1	163.7	92	34.3313	1	0	0	0	0	0		1	1	1	0	0	0	0	90.6	38.7	35.1	419.28	182.44	34.5475	31.3	20.554	22.6865	7.67006	10.6	20.2	28.5	148.45	1.63	1608.5	134	85	58	2.18	248	33	167	240	101	6	22.5	5.61111	68	0.197
27	50	2	164.6	97.7	36.5	1	0	0	0	0	0	1	0	0	0	0	0	0	0	97.7	46.5	45.4	485.12	281.09	29.5803	28.9	21.47	21.9754	7.92451	9.4	13.9		155.65	1.59	1729	168	99	62	2.25	236.6	42	162	163	111	6.3	23.7	6.49556	75	0.579
28	43	2	158.4	123.5	49.5	1	0	0	1	0	0	0	0	0	0	0	0	0	0	123.5	54.6	67.4	655.2	225.6	25.0202	30.9	22.485	18.2065	8.96154	11.2	18.2	23.85	162.55	1.31	1419	205	118	80	1.29	175.4	42	108	127	125	7.8	14.3	4.41358	109	1.154
29	73	2	156.4	63.8	26.0824	1	0	1	0	0	0	1	0	0	0	0	1	0	0	54.6	19.3	10.5	146.01	268.44	44.3223	24.2	18.502	33.8864	7.06743	8.9	12.6	13.5	60.15	0.94	1372	128	81	60	1.72	167.8	62	87	94	100	6.6	4.1	1.01235	61	0.051
30	68	2	158.9	81.5	32.2	1	1	1	0	0	0	1	0	0	1	1	1	0	0	81.5	50.3	41	387.47	178.05	26.3804	21.5	15.743	19.3166	6.23505	7.4	8.8	15	60.55	0.74	1436.5	132	75	70	1.99	166.2	51	98	86	103	6.2	23.3	5.92568	55	0.025
31	51	2	154.4	95.6	40.1017	1	1	0	0	0	0	1	0	1	0	1	0	0	0	95.6	49.2	49.1	575.74	158.54	25.6276	24.5	15.7	16.4226	6.54	10.9	19.6	22.35	129.55	1.365	1598	145	92	86	2.09	191.2	41	124	131	90	5.6	16.1	3.57778	56	1.501
32	46	1	173.4	97.2	32.3272	1	0	0	0	0	0		0	1	0	0	0	0	0	94.6	37.8	35.8	349.89	250.17	35.3066	33.4	24.644	26.0507	8.19621	13.2	24.1	29.75	216.75	2.28	1135	134	79	71	1.52	183.2	39	107	186	98	5.5	19.3	4.67012	70	0.213
33	65	2	149.7	69	30.7897	1	1	1	0	0	0	1	0	0	0	1	1	0	0	68.7	44	30.2	275.09	224.04	29.6943	20.4	15.621	22.738	6.85102						1530.5	143	81	65	1.51	180.2	51	98	156	95	5.9	15.1	3.54198	58	0.028
34	38	1	169.7	86.2	30	1	0	1	0	0	0		1	0	1	0	1	0	0	86.2	30	25.9	210.65	191.66	40.1392	34.6	25.27	29.3155	8.77489	10.7	22.8	43.5	231.45	2.665	1129.5	123	82	65	1.51	228.6	37	132	298	101	6.2	22.2	5.5363	92	0.158
35	38	2	145.8	77.4	36.4104	1	0	0	0	0	0	0	0	0	0	0	0	0	0	77.4	42.9	32.7	364.13	75.99	31.5245	24.4	19.381	25.0401	9.11719	13.6	24.9	30.8	154.3	2.005	1335	153	93	64	2.19	177.6	40	113	123	89	5.9	36.5	8.02099	82	0.819
36	79	2	144.6	66.5	31.8042	1	1	0	1	0	0	1	0	0	0	1	0	0	1	63.1	47.5	30	233.45	213.84	27.7338	17.5	13.612	21.5721	6.51007						2208	165	99	85		187.2	86	78	116	126	7.4	12.7	3.95111	80	0.126
37	58	2	158.5	78.8	31.3666	1	1	0	0	0	1	1	0	0	0	1	0	0	0	78.7			187.39	210.73			21.137	26.8577	8.46699						1519	165	102	63		196.6	38	130	143	101	5.8	16.4	4.08988	66	0.15
38	53	2	163.8	66.9	24.9344	0	0	0	0	0	0	1	0	1	0	0	0	0	0	66.9	40.9	27.4	217.31	138	31.6891	21.2	15.556	23.2526	5.85	13.1	23.9	21.45			1135.5	114	66	76		190.4	65	108	87	103	5.6	15.8	4.01827	65	0.133
39	55	2	153.8	72.9	30.8	1	0	1	0	0	0	1	0	0	0	0	0	0	0	72.2	46.3	33.4	433.12	185.9	28.9474	20.9	15.201	21.054	6.42628	13.3	22.7	23.7	113.4	1.555	1510.5	145	94	87	1.73	214.6	53	137	123	109	6	7	1.88395	90	0.064
40	41	2	162.2	87.9	33.1	1	1	0	0	0	0	0	0	1	1	1	0	0	0	87.9	44.8	39.4	484.16	131.64	30.4892	26.8	19.717	22.4312	7.49444	11	18.3	20.3	149.25	1.695	1516	156	97	92	1.21	218	40	155	115	104	5.3	14.4	3.69778	86	0.206
41	35	2	162	89	33.8	1	0	0	0	0	0	0	1	0	0	0	0	0	0	89	44	39.2	359.87	175.23	31.236	27.8	18.841	21.1697	7.17916	12.4	22	27.5	150.4	1.69	1224.5	116	69	74	1.03	209.6	42	146	108	79	5.6	13.8	2.69185	76	1.325
42	50	2	158	70.6	28.7	1	0	0	0	0	0	1	0	0	0	0	0	0	0	70.6	36.9	26	331.97	108.51	34.136	24.1	17.696	25.0652	7.08861	9.8	20.8	19.3	109.85	1.545	1446.5	142	84	56	2.71	181.2	43	110	141	112	6	6.9	1.90815	107	0.028
43	37	2	163.4	85	31.8	1	1	0	0	0	0	0	0	1	0	0	0	0	0	84.2	45.2	38	277.24	131.68	30.0475	25.3	18.028	21.4109	6.75217	9.9	19.2		132.7	1.56	1227	130	77	59	2.15	209.8	49	142	94	91	5.5	11.1	2.49407	106	0.053
44	42	2	145.1	93	44.2	1	0	0	0	0	0	0	0	0	0	0	0	0	0	93	52.4	48.8	564.84	205.64	26.2366	24.4	17.262	18.5613	8.19891	11.3	15.5				1663.5	192	119	76	1.9	168.6	41	93	173	116	6.3	22.3	6.38716	120	0.434
45	62	2	156	101.8	41.7	1	1	1	1	0	0	1	0	0	0	1	1	0	1	101.8	48.8	49.6	508.53	247.83	26.6208	27.1	20.893	20.5236	8.58522	8.8	10.2	18			1323.5	134	77	88		238.2	61	140	186	116	5.9	7.1	2.03358	53	0.02
46	28	1	169	109.9	38.5	1	0	0	0	0	0		0	1	0	0	0	0	0	109.9	41.2	45.2	443.32	147.19	32.7571	36	28.887	26.2848	10.1141	13	19.5	35.5	218.05	1.985	1128.5	128	73	59	2.02	128.6	40	66	113	87	5.3	16.1	3.45852	96	0.074
47	27	2	162.6	109	41.2273	1	0	0	0	0	0	0	1	1	0	0	0	0	0	108.3	45.7	49.5	448.21	190.99	30.3786	32.9	25.075	23.1533	9.48418	14.4	23.7	28.15	168.85	1.55	908	127	71	66	1.52	224	46	154	120	89	5.9	22.3	4.90049	105	0.134
48	54	1	171.8	92.8	31.4414	1	0	0	1	0	0		0	0	0	0	0	0	1	85.9			194.36	150.28			22.842	26.5914	7.73905	13.6	23.4		168.25	2.03	1365.5	135	84	85	1.99	183.6	51	125	38	95	5.6	10.4	2.43951	65	0.145
49	47	2	159.2	120.4	47.5051	1	0	0	0	0	0	0	0	0	0	0	0	0	0	119.4	51.6	61.6	657.19	343.16		32.2	20.105	16.8384	7.85352	13.6	20.4		163	1.345	1196	129	70	87	1.44	303.8	42	190	359	121	6.8	11.9	3.55531	67	0.73
50	43	1	173.5	87.4	29	1	1	1	0	0	0		0	1	0	1	1	0	0	87.4	33.3	29.1	218.12	289.72	37.4142	32.7	26.089	29.8501	8.65681	12.4	23.5	26.2	177.15	2.01	1388.5	135	85	62	1.49	186.8	45	117	124	94	5.8	18.5	4.29383	84	0.071
51	69	1	164.3	75	29	1	1	0	1	0	0		0	1	0	1	0	0	1	75	31.9	23.9	174.85	235.29	37.6	28.2	21.657	28.876	8.02275	12.8	23.4	32	137.25	1.805	1453.5	121	77	68	1.6	179.8	42	107	154	118	6.3	6	1.74815	77	0.096
52	29	2	151.2	79.4	34.731	1	0	0	0	0	0	0	0	1	0	0	0	0	0	78.5	50.2	39.4	435.22	108.83	27.0064	21.2	16.001	20.3834	6.99912	11.7	18.6	20.2	138.95	1.76	1172	140	82	66	1.77	173	44	114	75	89	5.1	9	1.97778	86	0.228
53	31	2	160	88.4	34.5312	1	0	0	0	0	0	0	0	0	0	0	0	0	0	86.7	49.5	42.9	456.63	140.74	27.5663	23.9	17.511	20.1972	6.80616	12	17.5		112.25	1.29	1391.5	144	89	64	1.38	211	42	148	105	95	5.4	10.4	2.43951	95	0.817
54	24	1	173.6	149.8	49.7064	1	0	0	0	0	0		0	0	0	0	0	0	0	150							33.102	22.068	11.0602	9.3	18.4				1279	144	84	91	2.85	147.2	43	91	66	86	5.6	17.1	3.63111	90	0.581
55	28	2	164.6	97	35.8024	1	0	0	0	0	0	0	0	0	0	0	0	0	0	95	47.3	44.9	414.17	123.83	28.8421	27.4	20.235	21.3	7.52342	9.1	20.4		144.35	1.505	1016	119	63	60	1.81	204.8	56	132	84	87	5.6	5.9	1.26741	81	0.033
56	43	2	155.2	94.8	39.3573	1	0	0	0	0	0	0	0	0	0	0	0	0	0	92	49.4	45.4	374.58	167.19	27.7174	25.5	16.807	18.2685	6.99563	11.3	19.4		100.8	1.095	1371	137	81	69	1.17	227	45	142	200	93	5.5	5.9	1.35481	109	0.455
57	42	2	160	87.2	34.0625	1	0	0	1	0	0	0	0	0	0	0	0	0	1	79	39.8	31.4	288.08	131.08		26.2	19.118	24.2	7.46797	11.3	22.4		119.15	1.505	1224	131	80	80	1.54	194.4	41	125	142	143	7.3	10.1	3.56617	74	0.343
58	31	1	175	170	55.5102	1	0	1	0	0	0		0	0	1	0	0	0	0				699.57	89.81			32.453		10.4768	11.4	20.4				1307	185	112	84		184	32	120	160	86	5.6	29.9	6.34914	129	0.879
59	50	2	156.2	65	26.641	1	0	0	0	0	0	0	0	0	0	0	0	0	0	58.8	28.2		162.66	42.76			15.91	27.0578	6.52091	19.9	32.7	23.25			1322.5	124	72	66		161.2	47	106	41	94	5.8	5	1.16049	86	0.168
60	51	2	167.2	121.8	43.5687	1	1	0	0	0	0	0	1	0	0	1	0	0	0	121.8	50.2	60.8	588.63	245.44	27.422	33.4	25.624	21.0378	9.16588	10.1	13.1	21.8	141.6	1.17	1209.5	153	80	83		166.4	39	111	82	92	5.9	19.1	4.33877	80	1.342
61	61	2	153	112.4	48.2	1	1	1	1	0	0	1	0	0	1	1	1	0	1	112.4	53.1	59.7	735.43	203.66	25.7117	28.9	17.862	15.8915	7.6304	9.2	11.6	17	94.2	0.835	1632	152	85	72	2.49	192.2	51	119	111	103	6.2	36	9.15556	94	0.203
62	65	2	151.2	73.8	32	1	0	1	0	0	0	1	0	0	1	0	1	0	0	73.8	50.7	37.4	380.59	190.27	26.1518	19.3	14.421	19.5407	6.308				92.25	1.25	1744	162	98	73	1.85	220.2	42	144	171	97	6.1	17.9	4.28716	85	0.636
63	36	2	165	106.3	38.2	1	0	0	0	0	0	0	0	0	0	0	0	0	0	106.3	44	46.8	240.34	462.06	31.7027	33.7	24.954	23.4751	9.16584	7.6	12.2	35.65	152	1.425	1117	120	75	83	1.83	163.4	31	109	117	85	6.3	32.8	6.88395	82	1.302
64	28	2	156	74.5	30.9	1	0	0	0	0	0	0	0	0	1	0	0	0	0	74.5	37.1	27.7	259.01	48.47	34.4966	25.7	18.298	24.5611	7.5189	14.1	22.9	22.35	135.4	1.805	1173.5	126	77	75	2.71	101.2	41	53	36	75	5.3	7.1	1.31481	104	0.378
65	44	2	150.2	79.4	34.9	1	1	0	0	0	0	0	0	1	0	1	0	0	0	79.4	43.9	34.8	428.26	191.52	31.1083	24.7	16.808	21.1688	7.45034	11	17.8	18.2	122.85	1.535	1401	167	93	70	2.12	220	62	147	55	87	5.4	13.4	2.87852	83	0.034
66	43	2	157	103.5	41.7	1	0	1	0	0	0	0	0	0	0	0	0	0	0	103.5	49.2	50.9			28.1159	29.1	20.509	19.8155	8.32042	9.2	19.1	30.45	128.15	1.23	1298.5	144	92	70	1.92	249.2	43	161	226	104	6.3	19.9	5.11012	79	0.843
67	25	1	170	108.1	37.3	1	1	0	0	0	0		0	0	1	1	0	0	0	108.1	38.9	42	438.71	171.18	34.6901	37.5	28.467	26.334	9.85017	11.1	19.7	43.85	205.45	1.885	1257.5	146	85	83	1.82	142.2	24	82	181	85	5.2	15.3	3.21111	82	0.243
68	57	2	145.9	85.3	39.7	1	0	0	0	0	0	1	0	0	0	0	0	0	0	85.3	53.4	45.6	544.96	126.78	24.8535	21.2	15.073	17.6706	7.08091	9	15.2	27.7	84.25	0.98	1263.5	136	80	68	2.94	220.6	48	155	88	96	5.7	3.9	0.924444	90	0.153
69	43	1	174	155.2	51.3	1	1	0	1	0	0		0	0	0	1	0	0	1	155.2	50	77.6			28.0284	43.5	29.325	18.895	9.68589	8.6	13.5	37.15			1425	126	64	78		169.4	31	108	152	115	7.5	15.8	4.48642	80	0.75
70	88	2	165.2	86.2	31.4	1	0	0	0	0	0	1	0	1	0	0	0	0	0	86.2	46.6	40.2	485.65	106.6	28.6543	24.7	16.628	19.29	6.09284	10	15.2	24.2	104.1	1.21	1212	123	71	53	2.63	171.8	65	91	79	93	5.2	10.9	2.50296	90	0.045
71	29	2	163.8	92.4	34	1	0	0	0	0	0	0	0	1	0	0	0	0	0	92.4	45.2	41.7	443.54	160.83	30.6277	28.3	20.116	21.7706	7.49745	10.9	19.2		148.8	1.6	1096	132	71	73	1.4	186	37	115	170	90	5.9	22.8	5.06667	92	0.552
72	69	2	160.8	78.6	30.6	1	1	0	0	0	0	1	0	0	1	1	0	0	0	78.6	44	34.5	386.85	214.46	30.2799	23.8	17.882	22.7506	6.91583				83.8	1.06	1525	161	95	65	1.36	189.8	55	115	99	109	6.8	6.5	1.74938	64	0.307
73	40	1	176.1	98.6	31.7	1	0	0	0	0	0		0	0	0	0	0	0	0	97.7	31.1	30.3	276.48	221.67	38.9969	38.1	28.601	29.2743	9.22279	13.8	27.8	41.5	202.95	2.07	1578.5	166	106	78	1.39	272.8	39	156	389	181	7.7	16.2	7.24	129	0.154
74	33	2	163.2	88.8	33.4	1	0	0	0	0	0	0	0	0	0	0	0	0	0	88.8	41.7	37	349.76	129.53	32.2072	28.6	21.686	24.4212	8.14215	11.4	20.3	27.5	137.65	1.545	1394	145	82	61	1.51	158.8	28	98	164	97	6.1	14.4	3.44889	76	0.033
75	57	1	166.3	76.8	27.8	1	1	1	1	1	0		1	0	1	1	1	0	1	76.8	31	23.8	205.111	236.08	38.4115	29.5	22.399	29.1654	8.09924	12.5	19.9	36.3	136.9	1.78	1536.5	135	79	77	1.69	174.6	25	111	193	79	7.8	20.9	4.07679	85	0.199
76	25	2	163	94.2	35.6	1	0	0	0	0	0	0	0	1	0	0	0	0	0	94.2	48	45.2	139.72	210.86	28.9809	27.3	19.414	20.6093	7.30701	12.5	19.5	24.5	142.95	1.505	1102	119	72	90	0.93	182	39	107	180	84	5.4	17.2	3.56741	107	0.225
77	47	1	173.6	147.6	48.9764	1	1	1	1	0	0		0	1	0	1	1	0	1	143.6	48.8	69.8	671.12	172.54	28.0641	40.3	27.397	19.0787	9.09083	8.8	18.8	39.7			1469.5	151	98	77	2.62	124	42	61	105	106	6.3	10.2	2.66963	77	0.145
78	37	1	164	72.3	26.5	1	0	0	0	0	0		0	1	1	0	0	0	0	72.3	22.4	16.2	162.66	124.7	43.8451	31.7	22.575	31.2241	8.39344	15.4	29.4	45			1223.5	117	74	50	2.61	225.4	55	147	117	94	5.7	5.9	1.36938	92	0.018
79	44	1	172	169.1	59.9	1	1	0	0	0	0		0	0	0	1	0	0	0	169.7	56.4	92.7	943.14	352.15	25.3978	43.1				9	13.4	28.9			1457	143	85	69		157	45	99	65	102	6.3	13.9	3.50074	119	1.148
80	29	1	173.6	98.4	32.6509	1	0	0	0	0	0		0	0	0	0	0	0	0	96.4	39.4	38	418.57	182.98	33.61	32.4	24.851	25.779	8.24602	13.1	19.9	32.3	149.25	1.55	1335.5	137	80	51	1.41	160.2	43	104	66	97	5.4	14.7	3.52074	113	0.028
81	46	2	154.8	95.9	40.4	1	0	0	0	0	0	1	0	1	0	0	0	0	0	95.9	51.4	49.3	582.22	215.66	26.7987	25.7	18.088	18.8613	7.54829	9.3	14.5	19.35	115.4	1.2	1297	177	101	76	1.79	221.6	42	164	78	87	5.9	12.7	2.72815	72	0.569
82	31	1	173.2	113.8	37.9356	1	0	1	0	0	0		0	1	0	0	1	0	0	128.8	46.7	60.2	595.64	281.9	30.2795	39	25.766	20.0047	8.58917	10.4	14.1	26.35	139	1.08	1157.5	136	79	83	4.3	148	33	87	140	82	5.9	18.9	3.82667	98	0.038
83	57	1	163.6	100.6	37.7	1	0	1	0	0	0		0	0	0	0	0	0	0	100.6	40.7	41	393	199.95	33.1014	33.3	26.914	26.7535	10.0557	10.7	18.8	31.45	132.25	1.31	1524	140	83	108	1.46	190	30	115	225	107	5.4	19.1	5.04617	78	0.039
84	69	2	163.4	76.5	28.6	1	1	1	1	0	0	1	0	1	1	1	1	0	1	76.5	42.4	32.4	410.99	165.67	31.3725	24	16.881	22.0667	6.32258	10.1	15.6	23.5	105.3	1.365	1576	130	86	74	1.77	172.2	53	102	86	99	6.4	6.4	1.56444	93	0.055
85	28	2	163	81.8	30.8	1	0	0	0	0	0	0	1	1	1	0	0	0	0	81.8	41.4	33.9	386.74	79.34	32.3961	26.5	18.523	22.6443	6.97166	18.2	31.3	30.5	145.5	1.775	1198	112	65	79	1.48	140	44	81	75	77	4.7	7.8	1.48296	104	0.02
86	32	2	168	95.4	34	1	0	0	0	0	0	0	0	1	0	0	0	0	0	95.4	45	42.9	522.33	153.38	30.8176	29.4	21.13	22.1488	7.48654	11.5	16.5	27.5	149.45	1.555	1148.5	132	81	66	1.83	162.4	45	103	72	91	5.5	11.7	2.62889	88	0.25
87	45	2	159.2	120.7	47.8	1	0	0	0	0	0	0	0	0	0	0	0	0	0	120.7	55	66.4	824.44	270.61	24.7722	29.9	16.981	14.0688	6.70004	8.6	12.8	20			1090	137	77	91		160.2	63	82	76	116	5.8	11.5	3.29383	100	9.086
88	31	2	155.7	97.4	40.1774	1	0	1	1	0	0	0	0	0	0	0	1	0	1	96.5	51.6	50	532.67	205.49	26.943	26	17.619	18.258	7.26782	13.9	24.4	25.6	146.8	1.515	1448	147	80	70	1.47	162.2	31	101	151	84	6	12.1	2.50963	128	0.121
89	39	1	174.3	132.3	43.5	1	1	0	0	0	0		0	0	0	0	0	0	0	132.3	50.9	67.4	746.04	187.27	27.2865	36.1	25.674	19.4059	8.45082	10.4	18.9	28.6			1271.5	141	90	77		215.2	32	161	111	94	5.4	18.6	4.31704	107	0.364
90	63	2	145.2	72.6	34.1	1	1	0	0	0	0	1	0	1	0	1	0	0	0	72.6	50.8	36.9	410.15	303.18	26.0331	18.9	12.72	17.5207	6.03329		13.5	12.65	72.55	1.01	1844	175	93	70	1.69	211.2	54	130	136	107	6	15.5	4.09506	100	0.298
91	67	2	151.8	75.3	32.6777	1	0	0	0	0	0	1	0	1	0	0	0	0	0	74.1	45	33.4	240.94	197.55	29.8246	22.1	16.374	22.0972	7.10577	9.7	16.5		94.4	1.255	1163	135	83	52	1.98	197.8	37	129	159	98	5.8	6.1	1.47605	59	0.142
92	47	2	164	117	43.5009	1	1	0	0	0	0	0	0	0	0	0	0	0	0	116.8	50.3	58.7	655.25	240.95	27.226	31.8	23.468	20.0925	8.72546	9.4	15.2	29	195.4	1.67	1411.5	153	89	64	2.51	203.8	45	133	129	103	6.1	29	7.37531	70	0.279
93	45	2	156.2	63	25.8213	1	1	0	0	0	0	0	0	1	0	1	0	0	0	61.6	32.7	20.1	133.76	148.9	36.8506	22.7	16.854	27.3604	6.90782	13.9	21.3	25.15			1222	123	81	67		159.8	46	103	54	117	5.7	27.9	8.06	92	0.999
94	25	2	170.6	106.2	36.7	1	0	0	0	0	0	0	0	1	0	0	0	0	0	106.2	43.9	46.6	498.79	140.81	31.6384	33.6	21.366	20.1186	7.34117	11.6	18.8	29.5			1110	135	78	81		229.4	41	166	112	91	5.6	29.8	6.6958	90	1.299
95	54	2	158.4	80	31.8845	1	1	0	0	0	0	1	0	0	0	1	1	0	0	77.3	46.5	35.9	511.55	109.61	28.978	22.4	14.801	19.1475	5.89903	10.2	15.4		110.6	1.435	1576.5	155	84	51	2.52	192.2	49	119	121	100	5.7	21	5.18519	57	0.085
96	44	2	155.2	79	32.6	1	0	0	0	0	0	0	0	1	1	0	0	0	0	79	45.1	35.6	417.45	197.45	30.1266	23.8	17.422	22.0532	7.23294	11.4	19.5	26.45	139.95	1.75	1660	164	104	96	1.89	205.8	35	101	349	88	5.3	24.6	5.34519	103	0.083
97	47	1	174.9	113.2	37.4	1	1	0	0	0	0		0	0	0	1	0	0	0	113.2	37.5	42.5	446.21	240.79	35.3357	40	32.353	28.5804	10.5763	9.5	20.4	45.15			1113	123	63	57		181.8	36	108	189	131	6	58.2	18.8252	79	0.047
98	29	1	177.2	149	48.4	1	0	0	0	0	0		0	1	0	0	0	0	0	149.8	47.1	70.5			30.3071	45.4	29.105	19.4292	9.26916	11.6	19.4	38.85			1360.5	143	77	69	3.21	170.6	34	106	153	97	4.9	37.3	8.93358	109	0.267
99	41	2	154.6	101.7	42.7	1	1	0	0	0	0	0	1	1	0	0	0	0	0	101.7	50.9	51.8	530.29	224.63	27.0403	27.5	19.949	19.6155	8.34646	9.2	14.5	16.5	128.55	1.275	1303	168	98	96	2.67	197.2	34	138	126	114	6	8.5	2.39259	94	0.693
100	55	1	166.4	105.8	38.2102	1	1	1	0	0	0		0	1	1	1	1	0	0	103.6	40.4	41.8	408.18	307.31	32.8185	34	26.819	25.8871	9.68581	11.7	21.6	35.65	212.4	2.04	1240	121	78	66	1.91	177.8	37	117	119	111	6.1	8.1	2.22	81	0.067
101	47	1	169.8	107.6	37.2	1	1	0	0	0	0		0	0	0	1	0	0	0	107.6	44.9	48.4	484.38	290.33	30.4833	32.8	25.075	23.3039	8.69692	18.5	25.8	29.65			1051	165	98	75	2.01	254.8	47	174	169	90	5.6	23.6	5.24444	81	0.165
102	60	2	161.8	130.1	49.7	1	0	0	0	0	0	1	0	0	0	0	0	0	0	130.1	54.4	70.8	709.68	283.76	24.8271	32.3	24.784	19.05	9.46704	9.5	12.8	21.3	79.55	0.615	1326.5	161	70	76	2.26	149	45	87	85	98	5.7	19.3	4.67012	91	0.846
103	18	2	156	75.6	31.4	1	0	0	0	0	0	0	0	0	0	0	0	0	0	75.6	44.2	33.4	317.36	76.75	30.5556	23.1	17.477	23.1177	7.18154	16.5	23.1	24.5			974	130	74	70		209.6	40	152	88	86	5.5	7.9	1.67753	107	0.148
104	21	1	172.8	97.8	33.5	1	0	0	0	0	0		1	0	1	0	0	0	0	97.8	34.7	34	328.76	185.63	36.7076	35.9	27.874	28.501	9.33495	13.8	21.4	42.55	162.75	1.65	1365.5	145	80	65	2.21	208.4	39	142	137	90	5.2	24.1	5.35556	84	0.098
105	24	2	151	125.5	54.7	1	0	0	0	0	0	0	0	0	0	0	0	0	0	125.5	57.2	71.8	826.49	183.24	23.9841	30.1	20.22	16.1116	8.86803	11.3	16.4	22.85	160.05	1.27	1204	140	76	80	2.25	132.2	37	84	56	91	5.7	17.8	3.99951	109	1.797
106	43	2	164.4	85.8	31.7	1	0	0	0	0	0	0	0	0	0	0	0	0	0	85.8	46.8	40.1	306.29	196.73	28.6713	24.6	29.366	34.2261	10.8653	9.4	14.7	23			1327	138	77	74	1.54	158.6	48	98	63	81	5.2	5.7	1.14	85	0.055
108	52	2	160	116.7	45.6	1	1	0	0	0	0	0	0	1	0	1	0	0	0	116.7	52	60.7	676.06	177.63	26.7352	31.2	20.285	17.3822	7.92383	8.4	12	21.35			1293.5	143	81	62	2.05	217	41	150	130	106	5.7	25.3	6.62173	78	0.245
109	51	2	152.7	59.5	25.5	1	1	0	0	0	0	0	0	1	1	1	0	0	0	59.5	41	24.4	266.57	136.36	31.4286	18.7	13.271	22.3042	5.69148	15.3	27.3	19.85	87.25	1.455	1237.5	118	83	80	1.64	213.8	58	135	104	93	5.4	7.1	1.63037	101	0.102
110	35	2	159.7	91.1	35.7198	1	0	0	0	0	0	0	0	1	0	0	0	0	0	90.1	50.1	45.1	504.69	133.94	27.303	24.6	17.22	19.1121	6.75186	10.6	16.3	28.35	137.85	1.515	1108	96	70	74	1.33	177	43	117	85	93	5.6	8.4	1.92889	75	0.643
111	53	2	151.8	103.8	44.6	1	1	0	1	0	0	1	0	0	0	1	0	0	1	103.8	51.4	53.3	514.69	155.42	26.2042	27.2	20.835	20.0723	9.0417						1576	111	70	93	1.87	210.8	66	124	104	124	7.2	42.9	13.1348	94	0.139
112	45	1	184.2	111.4	32.7	1	1	0	1	0	0		0	1	1	1	1	0	1	111	27	30	257.78	229.8	40.9009	45.4	35.449	31.936	10.4478	11.3	17.5	50.2	223.7	2.015	1347.5	117	77	73	1.56	133.8	30	77	134	86	5.7	14.2	3.01531	45	0.097
114	53	2	159.8	109	43.1	1	1	1	1	0	0	0	0	1	1	1	0	0	1	105.7	51.5	54.4	558.26	199.13	26.3955	27.9	19.24	18.2025	7.53445	11.3	15.6	25.3	96.15	0.905	1574.5	149	86	83	1.41	213.6	60	118	178	138	7.2	5.7	1.94222	59	0.081
115	55	2	155	89.4	36.9	1	1	0	0	0	0	1	0	0	0	0	0	0	0	89.4	47.2	42.2	427.96	137.15	29.0828	26	18.657	20.8691	7.76566	11.6	19.2	28.4	112.55	1.25	1506	160	101	93	2.29	221	54	142	125	101	6.2	30.1	7.50642	64	0.506
116	53	2	153.3	107	46.2	1	0	0	0	0	0	1	0	0	0	0	0	0	0	108.7	52	56.5	777.89	216.39	26.219	28.5	22.999	21.1582	9.78644	12.7	19.6	22.95	121.55	1.115	1166.5	138	82	57	2.04	175.4	54	101	102	93	5.6	11.4	2.61778	67	0.367
117	40	2	156.4	64.9	26.5321	1	0	0	0	0	0	0	0	1	1	0	0	0	0	64.9	37.6	24.4	318.41	53.25	33.5901	21.8	15.758	24.2804	6.4421	19.2	28.9	26.2			941.5	106	64	51		181.2	57	105	96	86	5.3	5.3	1.12543	84	0.135
118	37	1	181.7	128	38.7704	1	1	0	1	0	0		0	0	0	1	0	0	0	123.3	37.6	46.5	377.25	278.13	34.9554	43.1	31.213	25.3147	9.45422	12.2	25.1	37.9	185.5	1.495	1506	158	100	92	1.5	203.4	28	117	292	128	6.5	29	9.16543	70	0.798
119	24	2	165	117.3	43.0854	1	0	0	0	0	0	0	0	0	0	0	0	0	0	116.5	52.3	60.9	641.89	233.67	25.7511	30	22.471	19.2884	8.25381	8.1	9	14.3	143.3	1.225	917	119	69	85	1.4	158.4	33	108	87	75	5.7	11.8	2.18519	109	1.177
120	37	2	160.8	120.2	46.4871	1	0	0	0	0	0	0	0	1	0	0	0	0	0	118.8	49.5	58.8	636.77	277.05	28.5354	33.9	25.312	21.3064	9.78936	11.4	16.3	30.6	167.55	1.405	1588	191	105	81	1.5	208.6	41	132	178	95	5.7	22	5.16049	91	0.801
121	45	2	164.1	89.7	33	1	0	0	0	0	0	0	0	0	1	0	0	0	0	88.8	41.3	36.7	400.2	81.72	31.982	28.4	19.738	22.2275	7.3297	14	20.1	24.95	141.65	1.595	1485	161	88	74	3.02	209.6	67	127	78	92	5.6	6.3	1.43111	86	0.043
122	56	1	161	121	46.6803	1	1	0	0	0	0		0	1	1	1	0	0	0	117.9	50.6	59.6	604.35	229	27.2265	32.1	23.44	19.8813	9.04286	11.4	18.4	29.7	164.7	1.395	1322.5	132	83	70	2.17	148.6	52	82	73	107	5.3	17.3	4.57062	86	0.175
123	42	2	159.7	100.5	40	1	1	0	0	0	0	0	0	1	1	0	0	0	0	102.4	46.2	47.3	535.82	169.29	29.6875	30.4	20.808	20.3203	8.15869	11.9	16.8	27.1	131.85	1.29	1571	143	89	66	2.38	203.2	42	125	181	90	5.8	15.7	3.48889	74	0.183
124	62	2	162	69.5	26.4822	1	0	0	0	0	0	1	0	1	0	0	0	0	0	67.7	40.9	27.7	365.82	182.17	31.7578	21.5	15.737	23.2452	5.99642	11.7	18.6	30.8			2090.5	172	98	67	1.71	253.6	60	162	158	106	6	10.3	2.6958	69	0.321
126	25	1	177.9	162.2	51.2506	1	0	0	0	0	0		1	0	1	0	0	0	0	162.6	54.6	88.7	922.53	116	26.1993	42.6				8.8	12.3	42.8			1011	128	77	84		170.8	47	110	69	92	5.4			117	0.017
127	32	1	167	153.2	54.9321	1	1	0	0	0	0		0	1	0	0	0	0	0	152.4	53.2	81.1	841.9	379.86	26.2467	40	28.319	18.582	10.1542	11.7	19.4		175.1	1.15	1376.5	158	93	76	1.73	173	52	95	130	123	5.4	17.4	5.28444	117	0.261
128	28	2	158.8	107	43	1	0	0	0	0	0	0	0	0	0	0	0	0	0	106.4	52.4	55.8	734.12	135.32	26.5977	28.3	18.936	17.797	7.50909	9	17.2	16.8	140.65	1.315	1182	134	82	66	1.54	261.2	53	187	106	96	5.7	11.8	2.79704	113	1.072
129	61	2	153.7	70	29.6313	1	1	1	0	0	0	1	0	1	0	1	1	0	0	67.9	41.2	28	223.08	205.3	31.6642	21.5	15.566	22.9249	6.58915	14.3	22.2	18.5	88.5	1.28	1734.5	141	90	58	2.65	181.8	48	103	154	109	6.1	6.4	1.72247	69	0.027
130	48	2	155.1	71.6	29.7639	1	0	0	0	0	0	0	0	0	0	0	0	0	0	70.9	45.3	32.2	310.56	109.88	29.055	20.6	13.889	19.5896	5.77361	11.9	18.7	15.75	105.35	1.48	1314.5	130	71	69	1.54	153.4	55	82	82	88	5.2	12.9	2.80296	84	0.298
131	57	2	144.2	70.6	33.9527	1	1	1	0	0	0	1	0	0	0	1	1	0	0	70.6	50.9	35.9	499.13	178.54	26.204	18.5	11.996	16.9915	5.76907	9.2	15.1	19	85.45	1.205	1596.5	159	116	75	1.35	199.2	58	119	111	99	5.6	13.1	3.20222	88	0.186
132	46	1	167	139.5	50.0197	1	1	1	1	1	0		0	1	0	1	1	0	1	139.5	51.5	71.8	721.95	319.4	26.81	37.4	26.506	19.0007	9.50411	10.6	15	30.8			1606.5	146	83	88	2.06	153	48	95	50	77	6.3	14.8	2.81383	85	0.462
133	31	2	165.5	84.2	30.7409	1	1	0	0	0	0	0	1	0	0	0	0	0	0	82.4	34.4	28.4	62.25	123.46	36.0437	29.7	22.662	27.5024	8.27375	12.6	17.3	21.05	150.7	1.815	1207.5	169	100	66	2.37	194.2	38	110	231	88	6.2	15.6	3.38963	69	0.268
134	48	2	157.8	96.7	38.8	1	0	1	1	0	0	0	0	1	0	0	1	0	1	95.8	47.6	45.6	420.93	195.05	28.7056	27.5	19.54	20.3967	7.83	11.9	15.3	17.25	121.3	1.265	1655	139	91	101	1.71	125	38	74	65	109	5.9	16.8	4.52148	103	0.465
135	39	1	173	141.9	47.4122	1	1	1	1	0	1		0	0	0	1	1	0	1	141.9	47.2	67	689.84	218.45	29.8097	42.3	22.404	15.7886	7.75		7				1412.5	150	88	102	2.4	208.2	41	125	211	153	8.2	81.5	30.7889	155	0.67
136	40	2	156.2	84	34.6	1	1	0	0	0	0	0	0	1	0	0	0	0	0	83.8	44.7	37.5	441.42	159.63	30.5489	25.6	16.638	19.8544	6.84	11.4	20.9	21.3	136.7	1.63	1417	146	86	80	2.05	211.8	55	128	144	87	5.6	9.1	1.95481	81	0.371
137	45	2	158	79.2	31.7257	1	0	0	0	0	0	0	0	1	0	0	0	0	0	78.1	44.8	35	395.49	153.72	29.7055	23.2	16.088	20.5992	6.44	13.1	20.6	23.1	128.45	1.65	1132.5	111	68	60	1.38	206	53	128	125	110	5.7	6.5	1.76543	75	0.19
138	66	2	155.9	90.8	37.3589	1	0	0	0	0	0	1	0	1	0	0	0	0	0	89.1	50.2	44.7	473.08	149.48	26.7116	23.8	17.103	19.1953	7.03	11.3	17.4	23.35	112.55	1.25	1801	162	75	80	1.54	160.8	46	96	94	102	5.8	10.1	2.5437	74	0.444
139	54	1	169	107.4	37.6037	1	0	1	1	0	0		0	0	1	0	1	0	1	107.4	39.7	42.6	338.72	281.52	35.568	38.2	28.104	26.1676	9.72	11.1	19.7		173.9	1.61	1193	126	78	82	2.07	175.4	49	106	102	93	5.9	22.7	5.21259	73	0.042
140	35	2	156.6	85.9	35.3	1	0	0	0	0	0	0	1	1	1	0	0	0	0	85.1	50.4	42.9	476.69	120.58	27.027	23	14.489	17.0259	5.88	13.7	19.9	21.45	141.85	1.67	1303	122	75	89	1.6	160.2	47	94	96	91	5.2	32.7	7.34741	104	1.183
141	42	1	167.8	97.8	34.6	1	0	0	0	0	0		0	1	0	0	0	0	0	97.3	35.8	34.8	362.5	262.78	36.4851	35.5	26.461	27.1953	9.37	12.8	26.3	39.65	225.4	2.325	1094	130	74	50	2.61	206.6	43	141	113	115	5.4	29.2	8.29136	76	0.048
142	30	2	157.8	81	32.5	1	0	0	0	0	0	0	0	1	0	0	0	0	0	81	32.5	37.4	394.57	79.01	28.7654	23.3	17.598	21.7259	7.141	11.9	19.8	18.35	145.55	1.795	998	118	66	57	1.68	172.2	50	106	81	92	5.5	13	2.95309	90	0.074
143	54	2	160.6	97.9	37.8	1	0	1	0	0	0	1	1	0	0	0	0	0	0	97.2	45.1	43.8	389	312.35	30.3498	29.5	23.798	24.4835	9.18	10.8	18.2	28.25	134.5	1.385	1583	130	73	64	1.74	172.6	34	114	123	135	6.7	28.8	9.6	78	0.175
144	70	2	145.2	75.8	35.9531	1	1	1	0	0	0	1	0	1	1	1	1	0	0	75.8	53	39.7	419.12	127.87	24.2744	18.4	14.318	18.8892	6.81	9.3	14.4	17.5			1568.5	166	96	64	1.71	162.6	42	89	158	112	6	11.1	3.06963	80	0.074
145	31	2	148.1	88.8	40.4858	1	0	0	0	0	0	0	0	1	0	0	0	0	0	87.9	48.2	42.3	468.72	150.81	28.7827	25.3	19.403	22.0739	8.86	10.6	19.7		146.5	1.665	1348.5	126	82	66	1.37	221.4	32	140	247	86	5.4	18.5	3.9284	112	0.742
146	57	2	152	80.8	34.9723	1	1	0	0	0	0	1	0	0	0	0	0	0	0	79.9	43.1	34.5	348.79	235.56	30.9136	24.7	18.947	23.7134	8.31	11	19.9	23.9	139.05	1.74	1525.5	174	105	96	2.61	184.2	39	123	111	99	6.3	19.7	4.81556	49	0.072
147	69	2	157.5	81.9	33.0159	1	0	0	0	0	0	1	0	0	1	0	0	0	0	81.3	41.7	33.9	387.49	161.94	31.9803	26	15.776	19.4047	6.57	12.5	19.4	26.5	82.35	1.015	1501.5	142	77	54	2.1	141.8	49	80	64	89	6	4.9	1.07679	51	0.172
148	58	1	170	95.4	33.5	1	1	1	1	0	0		0	1	0	1	1	0	1	95.4	37.7	35.9	253.07	271.6	39.5178	37.7	25.548	26.7799	8.84014	9.8	13.5	34.8	135.15	1.405	1483.5	160	95	77		184.8	43	111	154	113	6	5	1.39506	55	0.043
149	44	2	165.2	77.6	28.3	1	0	0	0	0	0	0	1	1	0	0	0	0	0	76.7	36.3	27.8	3.4063	202.24	35.2021	27	18.618	24.2738	6.82202	10.1	21	21.65	126	1.635	1401.5	113	68	74	1.56	245.8	36	195	74	87	5.6	7.4	1.58963	93	0.09
150	34	1	175	204	66.6122	1	1	0	0	0	0		0	0	0	1	0	0	0	198.3	55	109			25.9708	51.5				9.7	14.9	43.6			1882	118	63	92		140.6	40	88	63	97	5.2	48.4	11.5921	82	0.246
151	35	2	155.4	76	31.3	1	0	0	0	0	0	0	0	1	1	0	0	0	0	76	44.2	33.6	375.53	182.18	30.9211	23.5	17.595	23.1513	7.28597	12.7	22.1	25.95	123.9	1.63	1263	138	92	65	2.66	161.4	43	99	97	98	5.4	15.2	3.67802	70	0.592
152	70	2	159.3	78.9	30.8	1	1	0	0	0	0	1	0	1	0	0	0	0	0	78.9	49.1	38.7	306.58	375.98	27.1229	21.4	15.204	19.27	5.99137	7.9	11.7	21.5	76.9	0.99	2729.5	165	89	90	1.68	169.6	69	84	83	100	6.1	33	8.14815	56	0.525
[truncated: 4 more columns]
